# Supplementary material for: Effectiveness of eHealth interventions for reducing mental health conditions in employees: A systematic review and meta-analysis
Source: PLoS One. 2017 Dec 21;12(12):e0189904. doi: 10.1371/journal.pone.0189904 (PMC5739441; doi:10.1371/journal.pone.0189904)
Supplement: S2 File — (XLSX) [file pone.0189904.s005.xlsx]

## Sheet: Sheet1
Study name	Outcome	Time point		Intervention Pre Mean	Intervention Pre SD	Intervention Post Mean	Intervention Post SD	Intervention Sample size	Control Pre Mean	Control Pre SD	Control Post Mean	Control Post SD	Control Sample size	Pre Post correlation	Effect direction	Standardize by	Std diff in means	Variance		Support	FU time weeks from baseline	selected	primary or secondary	outcome measures	time of intervention	length of intervention	application used	Type of intervention	year of publication
Aikens (2014)	PSS-14	1	Means, SD in each group	24.46	6.29	18	7.01	36	24.76	8.16	23.32	8.45	42		3	1	0.6356	0.0531605	Low	No	7	No	primary	stress		7	online	Mindfulness based	2014
Aikens (2014)	PSS-14	2	Means, SD in each group	24.46	6.29	18.81	6.72	31	24.76	8.16	19.81	7.36	32		3	1	0.0980301	0.0620259	Low	No	24	No	primary	stress		7	online	Mindfulness based	2014
Allexandre (2016)	PSS-10	1	Means, SD in each group	25.6	5.4	19.8	7.6	30	25.4	5.7	24	7.2	25		3	1	0.58444	0.074368	High	No	8	No	primary	stress		8	online	Mindfulness based	2016
Allexandre (2016)	PSS-10	2	Means, SD in each group	25.6	5.4	19.4	7.7	27	25.4	5.7	22.5	7.2	20		3	1	0.433032	0.0861389	High	No	16	No	primary	stress		8	online	Mindfulness based	2016
Billings 2008	anxiety	1	Means, SD in each group	28.87	7.82	27.54	7.53	113	27.98	7.43	27.3	6.19	132		3	1	0.0947314	0.0163423	Low	No	12	No	secondary	anxiety	60	8	online	CBT	2008
Billings 2008	depression	1	Means, SD in each group	33.77	13.46	31.6	13.33	113	32.15	10.08	31.57	10.56	132		3	1	0.133011	0.0163601	Low	No	12	No	secondary	depression	self paced	4	online	CBT	2008
Billings 2008	stress	1	Means, SD in each group	17.52	4.53	16.03	4.18	113	16.81	3.78	16.5	4.35	132		3	1	0.275332	0.0164787	Low	No	12	No	primary	stress	self paced	4	online	CBT	2008
Birney (2016)	PHQ-9	1	Means, SD in each group	13.2	4.3	8.8	5.1	130	13.6	3.8	9.5	5	141		3	1	0.0592612	0.0147086	High	No	10	Yes	primary	depression		6	smartphone	CBT	2016
Bolier (2014)	BSI	1	Means, SD in each group	0.21	0.24	0.16	0.24	143	0.25	0.32	0.19	0.32	82		2	1	-0.0366685	0.0190621	High	Yes	24	No	secondary	anxiety		12	online	CBT	2014
Bolier (2014)	BSI	2	Means, SD in each group	0.21	0.24	0.17	0.24	138	0.25	0.32	0.22	0.32	70		3	1	0.0369767	0.0213787	High	Yes	24	No	secondary	anxiety		12	online	CBT	2014
Bolier (2014)	BSI	1	Means, SD in each group	0.31	0.32	0.24	0.32	143	0.3	0.35	0.26	0.35	82		3	1	0.0902717	0.0190772	High	Yes	12	No	primary	depression		12	online	CBT	2014
Bolier (2014)	BSI	2	Means, SD in each group	0.31	0.32	0.22	0.32	138	0.3	0.35	0.29	0.35	70		3	1	0.241283	0.0215153	High	Yes	12	No	primary	depression		12	online	CBT	2014
Cook 2007	symptoms of distress	1	Means, SD in each group	30.29	8.22	29.14	8.39	209	31.62	7.92	30.03	7.66	210		2	1	-0.0546794	0.00951583	High	No	12	No	secondary	distress	60	5	online	Stress Management	2007
Cook 2007	Perceived stress	1	Means, SD in each group	14.21	4.94	13.67	4.88	209	15.05	4.64	14.27	4.54	210		2	1	-0.050835	0.00951535	High	No	12	No	primary	perceived stress	60	26	online	Stress Management	2007
Cook 2015	distress	1	Means, SD in each group	3.24	0.48	3.34	0.48	109	3.2	0.4	3.34	0.46	130		2	1	-0.0849779	0.016775	Low	No	12	No	secondary	distress	60	5	online	Stress Management	2015
Cook 2015	stress	1	Means, SD in each group	3.38	0.33	3.43	0.31	111	3.37	0.34	3.43	0.33	132		2	1	-0.0310531	0.0164836	Low	No	12	No	primary	stress	60	5	online	Stress Management	2015
Ebert 2014	CES-D	1	Means, SD in each group	22.76	9.24	15.37	8.43	75	22.81	9.15	21.2	8.37	75		3	1	0.684598	0.0279589	Low	Yes	7	Yes	primary	depression	self paced	6	online	Stress Management	2014
Ebert 2014	CES-D	2	Means, SD in each group	22.76	9.24	14.53	13.8	75	22.81	9.15	19.87	14.03	75		3	1	0.378223	0.0268735	Low	Yes	12	Yes	primary	depression	self paced	6	online	Stress Management	2014
Ebert 2014	CES-D	3	Means, SD in each group	22.76	9.24	15.87	10.07	75	22.81	9.15	19.91	10.42	75		3	1	0.387425	0.026897	Low	Yes	26	Yes	primary	depression	self paced	6	online	Stress Management	2014
Ebert 2014	PSQ	1	Means, SD in each group	0.66	0.15	0.55	0.19	75	0.67	0.14	0.62	0.17	75		3	1	0.331131	0.0267621	Low	Yes	7	Yes	secondary	perceived stress		6	online	Stress Management	2014
Ebert 2014	PSQ	2	Means, SD in each group	0.66	0.15	0.48	0.27	75	0.67	0.14	0.56	0.25	75		3	1	0.267666	0.0266354	Low	Yes	12	Yes	secondary	perceived stress		6	online	Stress Management	2014
Ebert 2014	PSQ	3	Means, SD in each group	0.66	0.15	0.53	0.19	75	0.67	0.14	0.6	0.16	75		3	1	0.339871	0.0267817	Low	Yes	26	Yes	secondary	perceived stress		6	online	Stress Management	2014
Geraedts 2014	HADS	1	Means, SD in each group	10.6	3.8	7.6	3.8	116	10.2	3.2	8.3	3.6	115		3	1	0.296179	0.0173929	High	Yes	8	Yes	secondary	anxiety	self paced	7	online	CBT	2014
Geraedts 2014	HADS	2	Means, SD in each group	10.6	3.8	6.8	4.1	116	10.2	3.2	7.2	4	115		3	1	0.196858	0.0172869	High	Yes	26	Yes	secondary	anxiety		10	online	CBT	2014
Geraedts 2014	HADS	3	Means, SD in each group	10.6	3.8	6.6	4.1	116	10.2	3.2	6.8	4	115		3	1	0.147643	0.0172502	High	Yes	52	Yes	secondary	anxiety		10	online	CBT	2014
Geraedts 2014	CES-D	1	Means, SD in each group	25.7	7.5	15.8	10.6	116	26.1	7	18.3	9.1	115		3	1	0.211816	0.0173001	High	Yes	8	Yes	primary	depression	self paced	7	online	CBT	2014
Geraedts 2014	CES-D	2	Means, SD in each group	25.7	7.5	15.7	11.3	116	26.1	7	14.5	8.9	115		2	1	-0.156713	0.0172561	High	Yes	26	Yes	primary	depression	self paced	7	online	CBT	2014
Geraedts 2014	CES-D	3	Means, SD in each group	25.7	7.5	13.8	9.7	116	26.1	7	16.2	10.7	115		3	1	0.195243	0.0172855	High	Yes	52	Yes	primary	depression	self paced	7	online	CBT	2014
Glück 2011	PSQ	1	Means, SD in each group	40.06	16.38	34.36	15.06	26	35.09	34.72	13.39	15.35	18		3	1	1.03522	0.102848	High	No	2	No	primary	stress	20	2	online	Mindfulness based	2011
Grime 2004	HADS	1	Means, SD in each group	11.75	3.87	10.13	4.65	16	14.04	4.34	12	4.31	23		2	1	-0.0924357	0.101806	Low	No	12	Yes	secondary	anxiety	60	5	online	CBT	2004
Grime 2004	HADS	2	Means, SD in each group	11.75	3.87	8.86	4.35	14	14.04	4.34	9.16	4.37	19		2	1	-0.445124	0.121084	Low	No	26	Yes	secondary	anxiety	60	5	online	CBT	2004
Grime 2004	HADS	1	Means, SD in each group	7.96	3.43	5.38	3.93	16	10.63	4.13	8.61	3.86	23		3	1	0.141074	0.101952	Low	No	12	Yes	primary	depression	60	5	online	CBT	2004
Grime 2004	HADS	2	Means, SD in each group	7.96	3.43	5.07	4.57	14	10.63	4.13	6.21	4.22	19		2	1	-0.34156	0.11985	Low	No	26	Yes	primary	depression	90	12	online + smartphone	CBT	2004
Hasson 2005	VAS	1	Independent groups (Sample size, p)														0.40184	0.0148862	High	Yes	26	No	primary	stress	60	6	online	CBT	2005
Heber 2016	HADS	1	Means, SD in each group	11.23	3.34	7.79	3.98	132	10.67	3.36	10.32	3.46	132		3	1	0.826249	0.0163578	Low	Yes	7	Yes	secondary	anxiety		6	online	Stress Management	2016
Heber 2016	HADS	2	Means, SD in each group	11.23	3.34	6.73	3.38	132	10.67	3.36	9.65	3.58	132		3	1	0.996723	0.0169464	Low	Yes	26	Yes	secondary	anxiety		6	online	Stress Management	2016
Heber 2016	CES-D	1	Means, SD in each group	23.34	8.47	15.61	9.09	132	23.77	7.59	21.35	8.82	132		3	1	0.591199	0.0157268	Low	Yes	7	Yes	secondary	depression		6	online	Stress Management	2016
Heber 2016	CES-D	2	Means, SD in each group	23.34	8.47	13.83	7.71	132	23.77	7.59	21.49	8.48	132		3	1	0.889579	0.0165636	Low	Yes	26	Yes	secondary	depression		6	online	Stress Management	2016
Heber 2016	PSS-10	1	Means, SD in each group	25.89	3.85	17.88	6.17	132	25.15	3.96	22.96	6.07	132		3	1	0.948224	0.0167677	Low	Yes	7	Yes	primary	stress	self paced	7	online	Stress Management	2016
Heber 2016	PSS-10	2	Means, SD in each group	25.89	3.85	16.08	6.03	132	25.15	3.96	22.1	5.81	132		3	1	1.13842	0.0175194	Low	Yes	26	Yes	primary	stress	self paced	7	online	Stress Management	2016
Imamura 2014	DAS	1	Means, SD in each group	88	21.5	87.4	21.7	270	87.4	20.9	88.5	20.9	336		3	1	0.079863	0.00666857	Low	Yes	12	No	secondary	anxiety	60	12	online	CBT	2014
Imamura 2014	DAS	2	Means, SD in each group	88	21.5	84.9	23.3	272	87.4	20.9	87	22.8	320		3	1	0.117084	0.00679576	Low	Yes	26	No	secondary	anxiety	60	12	online	CBT	2014
Imamura 2014	BDI	1	Means, SD in each group	11.9	8	10.7	8.6	270	11.8	8	11.7	8.3	336		3	1	0.130248	0.00667731	Low	Yes	12	No	secondary	depression		10	online	CBT	2014
Imamura 2014	BDI	2	Means, SD in each group	11.9	8	11.3	9.6	272	11.8	8	12.1	8.7	320		3	1	0.098511	0.00679238	Low	Yes	26	No	secondary	depression	60	12	online	CBT	2014
Imamura 2014	K6	1	Means, SD in each group	5.6	4.6	5.6	4.6	270	5.6	4.7	5.8	4.7	336		3	1	0.0429045	0.00666483	Low	Yes	12	No	primary	stress	20	16	online	CBT	2014
Imamura 2014	K6	2	Means, SD in each group	5.6	4.6	5.7	4.8	272	5.6	4.7	6.4	5.1	320		3	1	0.140823	0.00680093	Low	Yes	26	No	primary	stress	20	16	online	CBT	2014
Lappalainen 2013	BDI-21	1	Means, SD in each group	14.64	7.61	6.18	3.31	12	13.33	9.24	9.33	7.1	12		3	1	0.777402	0.167961	High	Yes	12	Yes	primary	depression	20	16	online	CBT	2013
Ly 2014	PSS-14	1	Means, SD in each group	24.33	8.33	19.52	7.27	36	24.49	5.94	23.29	8	37		3	1	0.466963	0.0551425	High	No	6	No	primary	perceived stress	60	6	online	Mindfulness based	2014
Mak 2015 (a)	DASS-21	1	Means, SD in each group	6.7	5.21	6.56	5.4	58	6.2	5.67	8.02	7.26	24		2	1	-0.32391	0.058445	Low	No	8	No	secondary	anxiety	30	8	online	Mindfulness based	2015
Mak 2015 (a)	DASS-21	2	Means, SD in each group	6.7	5.21	7.29	6.36	44	6.2	5.72	8.02	7.64	12		2	1	-0.182635	0.103419	Low	No	12	No	secondary	anxiety	30	8	online	Mindfulness based	2015
Mak 2015 (a)	DASS-21	1	Means, SD in each group	6.1	6.33	5.69	6.75	58	5.47	5.85	7.55	7.74	24		3	1	0.349926	0.0585519	Low	No	8	No	secondary	depression	30	8	online	Mindfulness based	2015
Mak 2015 (a)	DASS-21	2	Means, SD in each group	6.1	6.33	6.81	7.16	44	5.47	5.9	7.55	8.12	12		2	1	-0.183402	0.103422	Low	No	12	No	secondary	depression	30	8	online	Mindfulness based	2015
Mak 2015 (a)	PSS-10	1	Means, SD in each group	1.72	0.6	1.65	0.53	58	1.63	1.62	0.7	0.7	24		3	1	1.45884	0.0707822	Low	No	8	No	secondary	perceived stress	30	8	online	Mindfulness based	2015
Mak 2015 (a)	PSS-10	2	Means, SD in each group	1.72	0.6	1.7	0.53	44	1.63	1.63	0.7	0.7	12		3	1	1.57763	0.125344	Low	No	12	No	secondary	perceived stress	30	8	online	Mindfulness based	2015
Mak 2015 (a)	stress	1	Means, SD in each group	11.43	8.51	10.29	8.74	58	9.52	9.44	9.45	9.23	24		3	1	0.119313	0.0578921	Low	No	8	No	primary	stress	30	8	online	Mindfulness based	2015
Mak 2015 (a)	stress	2	Means, SD in each group	11.43	8.51	11.5	8.93	44	9.52	9.19	9.45	9.35	12		2	1	-0.0153093	0.103124	Low	No	12	No	primary	stress	30	8	online	Mindfulness based	2015
Mak 2015 (b)	DASS-21	1	Means, SD in each group	7.49	6.63	6.27	6.63	58	6.2	5.67	8.02	7.26	24		3	1	0.441744	0.0589951	Low	No	8	No	secondary	anxiety	30	8	online	Mindfulness based	2015
Mak 2015 (b)	DASS-21	2	Means, SD in each group	7.49	6.63	6.49	6.6	37	6.2	5.72	8.02	7.64	12		3	1	0.404628	0.108518	Low	No	12	No	secondary	anxiety	30	8	online	Mindfulness based	2015
Mak 2015 (b)	DASS-21	1	Means, SD in each group	6.95	7.67	6.51	7.37	58	5.47	5.85	7.55	7.74	24		3	1	0.333808	0.0584847	Low	No	8	No	secondary	depression	30	8	online	Mindfulness based	2015
Mak 2015 (b)	DASS-21	2	Means, SD in each group	6.95	7.67	6.88	7.7	37	5.47	5.9	7.55	8.12	12		3	1	0.271208	0.107598	Low	No	12	No	secondary	depression	30	8	online	Mindfulness based	2015
Mak 2015 (b)	PSS-10	1	Means, SD in each group	1.8	0.63	1.7	0.61	58	1.63	1.62	0.7	0.7	24		3	1	1.29037	0.067958	Low	No	8	No	secondary	perceived stress	30	8	online	Mindfulness based	2015
Mak 2015 (b)	PSS-10	2	Means, SD in each group	1.8	0.63	1.67	0.62	37	1.63	1.63	0.7	0.7	12		3	1	1.23068	0.122303	Low	No	12	No	secondary	perceived stress	30	8	online	Mindfulness based	2015
Mak 2015 (b)	stress	1	Means, SD in each group	12.44	9.21	10.55	9.05	58	9.52	9.44	9.45	9.23	24		3	1	0.198073	0.0580445	Low	No	8	No	primary	stress	30	8	online	Mindfulness based	2015
Mak 2015 (b)	stress	2	Means, SD in each group	12.44	9.21	10.72	9.01	37	9.52	9.19	9.45	9.35	12		3	1	0.178592	0.107173	Low	No	12	No	primary	stress	30	8	online	Mindfulness based	2015
Mori 2014	K6	1	Means, SD in each group	4.7	4.5	4.24	4.94	85	4.8	4.5	5.02	4.84	83		3	1	0.138406	0.0236549	High	Yes	4	No	primary	distress	15	6	smartphone	CBT	2014
Mori 2014	K6	2	Means, SD in each group	4.7	4.5	4.56	5.14	85	4.8	4.5	5.63	5.05	83		3	1	0.189494	0.0237048	High	Yes	26	No	primary	distress	15	6	smartphone	CBT	2014
Phillips 2014	GAD	1	Means, SD in each group	13	5.4	9.5	6	166	13.2	5	10.2	5.7	181		3	1	0.0853513	0.0115093	Low	No	6	Yes	secondary	anxiety	60	6	online	CBT	2014
Phillips 2014	GAD	2	Means, SD in each group	13	5.4	8.4	6.4	98	13.2	5	10.1	6.5	123		3	1	0.231549	0.01833	Low	No	12	Yes	secondary	anxiety	60	6	online	CBT	2014
Phillips 2014	PHQ-9	1	Means, SD in each group	14.5	5.4	9.9	6.1	164	14.6	5.6	10.2	6	176		3	1	0.032993	0.0117287	Low	No	6	Yes	secondary	depression	60	6	online	CBT	2014
Phillips 2014	PHQ-9	2	Means, SD in each group	14.5	5.4	9.3	6.9	97	14.6	5.6	10.3	6.9	122		3	1	0.129983	0.0184167	Low	No	12	Yes	secondary	depression	30	6	online	CBT	2014
Phillips 2014	WSAS	1	Means, SD in each group	19.9	8	16	9.1	171	20	7.7	16.5	8.6	188		3	1	0.0451455	0.011123	Low	No	6	Yes	primary	stress	30	6	online	CBT	2014
Phillips 2014	WSAS	2	Means, SD in each group	19.9	8	15	10.1	102	20	7.7	15.9	8.6	129		3	1	0.0858182	0.0174569	Low	No	12	Yes	primary	stress	30	6	online	CBT	2014
Shimazu 2005	BJSQ	1	Means, SD in each group	36.8	9.88	35.7	5.68	105	38.3	9.39	37.6	6.76	107		3	1	0.0637863	0.0187445	High	No	4	No	secondary	stress	30	6	online	CBT	2005
Stansfeld (2015)	GHQ-12	1	Means, SD in each group	2.8	3.5	2.9	3.5	216	3.2	3.4	2.9	3.7	59		2	1	-0.112574	0.0214833	High	Yes	12	No	primary	stress		12	online	Stress Management	2015
Umanodan 2014	BJSQ	1	Means, SD in each group	2	0.48	1.9	0.45	135	2.1	0.56	2	0.55	119		3	1	0	0.0157167	High	No	9	No	primary	Psychological distress	30	6	online	Stress Management	2014
Umanodan 2014	BJSQ	2	Means, SD in each group	2	0.48	2	0.045	131	2.1	0.56	2	0.55	117		2	1	-0.262982	0.0162214	High	No	19	No	primary	Psychological distress		4	online	Stress Management	2014
